# Supplementary material for: Stigmatization from Work-Related COVID-19 Exposure: A Systematic Review with Meta-Analysis
Source: Int J Environ Res Public Health. 2021 Jun 8;18(12):6183. doi: 10.3390/ijerph18126183 (PMC8226580; doi:10.3390/ijerph18126183)
Supplement: Supplementary file 1 [file ijerph-18-06183-s001.zip]

Archive with 7 entries (6 files):
- Supplementary_ijerph-1235285/
- Supplementary_ijerph-1235285/Table_S1.pdf
- Supplementary_ijerph-1235285/Table_S2.pdf
- Supplementary_ijerph-1235285/Table_S3.pdf
- Supplementary_ijerph-1235285/Table_S4.pdf
- Supplementary_ijerph-1235285/Table_S5.pdf
- Supplementary_ijerph-1235285/Table_S6.pdf
